# Supplementary material for: Clinical Epidemiology of Systolic and Diastolic Orthostatic Hypotension in Patients on Peritoneal Dialysis
Source: J Clin Med. 2021 Jul 12;10(14):3075. doi: 10.3390/jcm10143075 (PMC8304693; doi:10.3390/jcm10143075)
Supplement: Supplementary file 1 [file jcm-10-03075-s001.zip]

Archive with 2 entries (2 files):
- STROBE_checklist_cohort.pdf
- Suppl.Fig.1.pptx
